# Supplementary material for: Metabolomics Analysis of Amniotic Fluid in Euploid Foetuses with Thickened Nuchal Translucency by Gas Chromatography-Mass Spectrometry
Source: Life (Basel). 2021 Sep 2;11(9):913. doi: 10.3390/life11090913 (PMC8466859; doi:10.3390/life11090913)
Supplement: Supplementary file 1 [file life-11-00913-s001.zip]

Archive with 1 entries (1 files):
- life-1293292-supplementary.pdf
